# Supplementary material for: An asparagine/glycine switch governs product specificity of human N-terminal methyltransferase NTMT2
Source: Commun Biol. 2018 Nov 2;1:183. doi: 10.1038/s42003-018-0196-2 (PMC6214909; doi:10.1038/s42003-018-0196-2)
Supplement: Supplementary file 3 — Supplementary Data 1 [file 42003_2018_196_MOESM3_ESM.xlsx]

## Sheet: NTMT1
	Unmethylated	Mono-methylated	Di-methylated	Trimethylated
GPKRIA	0	0	0	1
APKRIA	0	0	0	1
PPKRIA	0	0	1	0
SPKRIA	0	0	0	1
CPKRIA	0.2751	0.2787	0.4461	0
TPKRIA	0.2644	0.4004	0.3351	0
VPKRIA	0	0.543	0.457	0
IPKRIA	0.3656	0.4334	0.201	0
LPKRIA	0	0.2628	0.7078	0.0294
MPKRIA	0	0	0.9126	0.0874
FPKRIA	0	0	0.9734	0.0266
YPKRIA	0	0	1	0
WPKRIA	0.1551	0.6703	0.1746	0
HPKRIA	0	0	1	0
KPKRIA	0	0	0.9614	0.0386
RPKRIA	0	0	0.9824	0.0176
DPKRIA	0.9064	0.0937	0	0
EPKRIA	0.893	0.107	0	0
NPKRIA	0	0	1	0
QPKRIA	0	0	1	0

## Sheet: NTMT2
	Unmethylated	Mono-methylated	Di-methylated	Trimethylated
GPKRIA	0.3661	0.1531	0.2014	0.2794
APKRIA	0.6783	0.3217	0	0
PPKRIA	0.5181	0.38	0.1019	0
SPKRIA	0.5361	0.4639	0	0
CPKRIA	0.748	0.252	0	0
TPKRIA	1	0	0	0
VPKRIA	1	0	0	0
IPKRIA	1	0	0	0
LPKRIA	0.9684	0.0316	0	0
MPKRIA	0.5855	0.4145	0	0
FPKRIA	0.4978	0.5022	0	0
YPKRIA	0.7628	0.2372	0	0
WPKRIA	0.6365	0.3635	0	0
HPKRIA	0.6095	0.3905	0	0
KPKRIA	0.9481	0.0519	0	0
RPKRIA	0.7665	0.2335	0	0
DPKRIA	1	0	0	0
EPKRIA	1	0	0	0
NPKRIA	1	0	0	0
QPKRIA	1	0	0	0

## Sheet: NTMT2-N89G
	Unmethylated	Mono-methylated	Di-methylated	Trimethylated
GPKRIA	0.1349	0.0664	0.1961	0.6027
APKRIA	0	0.7186	0.2621	0.0193
PPKRIA	29.8	0.6575	0.0445	0
SPKRIA	0	0.7093	0.2907	0
CPKRIA	0.3662	0.6338	0	0
TPKRIA	0.8822	0.1178	0	0
VPKRIA	0.9582	0.0418	0	0
IPKRIA	0.9492	0.0508	0	0
LPKRIA	0.8186	0.1814	0	0
MPKRIA	0	1	0	0
FPKRIA	0	1	0	0
YPKRIA	0.125	0.875	0	0
WPKRIA	0	1	0	0
HPKRIA	0	0.9839	0.0161	0
KPKRIA	0.796	0.204	0	0
RPKRIA	0.5214	0.4786	0	0
DPKRIA	1	0	0	0
EPKRIA	1	0	0	0
NPKRIA	78.42	0.2158	0	0
QPKRIA	0.6761	0.3239	0	0
